# Supplementary material for: Loss of OLFM4 promotes tumor migration through inducing interleukin-8 expression and predicts lymph node metastasis in early gastric cancer
Source: Oncogenesis. 2016 Jun 13;5(6):e234–. doi: 10.1038/oncsis.2016.42 (PMC4945743; doi:10.1038/oncsis.2016.42)
Supplement: Supplementary Table 1 [file oncsis201642x2.xlsx]

## Sheet: sheet1
	Supplementary Table 1. Relation between intratumoral OLFM4 expression and clinical characteristics of gastric cancer
	Factor	Patients		OLFM4 expression
		No.	%	Low	High	P-value
	All patients	102	100	39	63
	Age (years)					0.308
	≤60	51	50	17	34
	＞60	51	50	22	29
	Gender					0.535
	Female	38	37	16	22
	Male	64	63	23	41
	Localization					0.274
	Proximal	10	10	3	7
	Middle	50	49	16	34
	Distal	42	41	20	22
	Diameter					0.423
	≤2cm	39	38	13	26
	＞2cm	63	62	26	37
	Differentiation					0.011
	Well	5	5	0	5
	Moderately	36	35	9	27
	Poorly	61	60	30	31
	Lauren classification					0.031
	Intestinal type	75	74	24	51
	Diffuse type + Mixed type	27	26	15	12
	T classification					0.004
	T1	31	30	5	26
	T2	10	10	3	7
	T3	4	4	3	1
	T4	57	56	28	29
	N classification					0.008
	N0	43	42	10	33
	N+	59	58	29	30
	Distant metastasis					0.053
	No	99	97	36	63
	Yes	3	3	3	0
	TNM stage					0.002
	I	35	34	6	29
	II	19	19	10	9
	III	45	44	20	25
	IV	3	3	3	0
	Abbreviation: TNM=tumour node metastasis. P-value＜0.05 marked in bold font shows statistical significant.
